# Supplementary material for: Doxorubicin Conjugated γ-Globulin Functionalised Gold Nanoparticles: A pH-Responsive Bioinspired Nanoconjugate Approach for Advanced Chemotherapeutics
Source: Pharmaceutics. 2024 Jan 31;16(2):208. doi: 10.3390/pharmaceutics16020208 (PMC10893120; doi:10.3390/pharmaceutics16020208)
Supplement: Supplementary file 1 [file pharmaceutics-16-00208-s001.zip]

Archive with 1 entries (1 files):
- pharmaceutics-2681651-supplementary.pdf
